# Supplementary material for: Increased Autotaxin Levels in Severe COVID-19, Correlating with IL-6 Levels, Endothelial Dysfunction Biomarkers, and Impaired Functions of Dendritic Cells
Source: Int J Mol Sci. 2021 Sep 16;22(18):10006. doi: 10.3390/ijms221810006 (PMC8469279; doi:10.3390/ijms221810006)
Supplement: Supplementary file 1 [file ijms-22-10006-s001.zip]

Archive with 1 entries (1 files):
- ijms-1374695-supplementary.pdf
